# Supplementary material for: Influences of Non-Volatile Components on the Aroma of Strong-Aroma Baijiu by Gas Chromatography-Olfactometry and Recombination-Omission Test
Source: Foods. 2025 Jul 16;14(14):2490. doi: 10.3390/foods14142490 (PMC12294591; doi:10.3390/foods14142490)
Supplement: Supplementary file 1 [file foods-14-02490-s001.zip]

Archive with 1 entries (1 files):
- foods-3735847-supplementary.pdf
